# Supplementary material for: Phosphorus May Induce Phenotypic Transdifferentiation of Vascular Smooth Muscle Cells through the Reduction of microRNA-145
Source: Nutrients. 2023 Jun 27;15(13):2918. doi: 10.3390/nu15132918 (PMC10346205; doi:10.3390/nu15132918)
Supplement: Supplementary file 1 [file nutrients-15-02918-s001.zip]

Archive with 1 entries (1 files):
- nutrients-2437581-supplementary.pdf
